# Supplementary material for: Bioactive Compounds and In Vitro Antioxidant Capacity of Cambuci and Uvaia: An Extensive Description of Little-Known Fruits from the Myrtaceae Family with High Consumption Potential
Source: Foods. 2022 Aug 29;11(17):2612. doi: 10.3390/foods11172612 (PMC9455873; doi:10.3390/foods11172612)
Supplement: Supplementary file 1 [file foods-11-02612-s001.zip]

Archive with 1 entries (1 files):
- foods-1862206-supplementary.pdf
